# Supplementary material for: Lactate Enhances CD8+ T Cell Cytotoxicity Through H3K9la Upregulation to Drive Vitiligo Pathogenesis
Source: Int J Mol Sci. 2026 Apr 24;27(9):3795. doi: 10.3390/ijms27093795 (PMC13164054; doi:10.3390/ijms27093795)
Supplement: Supplementary file 1 [file ijms-27-03795-s001.zip]

Archive with 1 entries (1 files):
- ijms-4225324-supplementary.pdf
